# Supplementary material for: A Multispecies Biofilm In Vitro Screening Model of Dental Caries for High-Throughput Susceptibility Testing
Source: High Throughput. 2019 May 30;8(2):14. doi: 10.3390/ht8020014 (PMC6631723; doi:10.3390/ht8020014)
Supplement: Supplementary file 1 [file high-throughput-08-00014-s001.zip]

Archive with 5 entries (4 files):
- high-throughput-487318-suppl-proof/Table S1.xlsx
- high-throughput-487318-suppl-proof/Table S2.xlsx
- high-throughput-487318-suppl-proof/Table S3.xlsx
- high-throughput-487318-suppl-proof/high-throughput-487318-suppl-proof.docx
- high-throughput-487318-suppl-proof/
