# Supplementary material for: A Multispecies Biofilm In Vitro Screening Model of Dental Caries for High-Throughput Susceptibility Testing
Source: High Throughput. 2019 May 30;8(2):14. doi: 10.3390/ht8020014 (PMC6631723; doi:10.3390/ht8020014)
Supplement: Supplementary file 1 [file high-throughput-08-00014-s001.zip › high-throughput-487318-suppl-proof/Table S1.xlsx]

## Sheet: Table 1- Media Components
	M9 Minimal Salts (M9) 1x		Sabouraud Dextrose Broth (SBD)		Yeast Nitrogen Base (YNB) 1x		Brain Heart Infusion (BHI)		Todd Hewitt Broth with 0.3% Yeast Extract (THBYE 0.3%)		Trypticase Soy Broth with 0.6% Yeast Extract (TSBYE 0.6%)		RPMI 1640		1:1 v/v RPMI 1640:THBYE 0.3%		1:1 v/v RPMI 1640:TSBYE 0.6%
Final pH	7.2 +/- 0.2		5.6 +/- 0.2		5.4 +/- 0.2		7.4 +/- 0.2		7.8 +/- 0.2		7.3 +/- 0.2		7.2 +/- 0.2		7.6 +/- 0.2		7.3 +/- 0.2
Components (g/L)	6.78	Na2HPO4	5	Peptic Digest of Animal Tissue	0.5	Dextrose	6	Brain Heart, Infusion from (Solids)	3.1	Heart Infusion from 500g	17	Pancreatic Digest of Casein	6	Sodium Chloride	4	Sodium Chloride	4.5	Sodium Chloride
	3	KH2PO4	5	Pancreatic Digest of Casein	0.5	Ammonium Sulfate	6	Peptic Digest of Animal Tissue	20	Neopeptone	3	Papaic Digest of Soybean	2	Sodium Bicarbonate	2.25	Sodium Bicarbonate	1	Sodium Bicarbonate
	1	NH4Cl	20	Dextrose	0.1	Monopotassium Phosphate	5	Sodium Chloride	2	Sodium Chloride	5	Sodium Chloride	1.5	Disodium Phosphate	0.95	Disodium Phosphate	2	Disodium Phosphate
	0.5	Sodium Chloride			0.05	Magnesium Sulfate	3	Dextrose	2	Dextrose	2.5	Disodium Phosphate	2	Dextrose	2	Dextrose	2.25	Dextrose
					0.01	Sodium Chloride	14.5	Pancreatic Digest of Gelatin	0.4	Disodium Phosphate	2.5	Dextrose	0.005	Phenol Red	0.0025	Phenol Red	0.0025	Phenol Red
					0.01	Calcium Chloride	2.5	Disodium Phosphate	2.5	Sodium Carbonate	6	Yeast Extract	0.01	Glycine	1.55	Heart Infusion from 500g	8.5	Pancreatic Digest of Casein
					0.001	L-Histidine Monohydrochloride			3	Yeast Extract			0.2	L-Arginine	10	Neopeptone	1.5	Papaic Digest of Soybean
					0.002	LD Methionine							0.05	L-Asparagine	1.5	Yeast Extract	3	Yeast Extract
					0.002	LD Tryptophan							0.02	L-Aspartic Acid	0.005	Glycine	0.0025	Glycine
					0.0002	Inositol							0.065	L-Cystine	0.1	L-Arginine	0.005	L-Arginine
					5e-05	Boric Acid							0.02	L-Glutamic Acid	0.025	L-Asparagine	0.1	L-Asparagine
					4e-05	Niacin							0.3	L-Glutamine	0.01	L-Aspartic Acid	0.025	L-Aspartic Acid
					4e-05	Magnaese Sulfate							0.015	L-Histidine	0.0325	L-Cystine	0.01	L-Cystine
					4e-05	Pyridoxine HCl							0.02	L-Hydroxyproline	0.01	L-Glutamic Acid	0.0325	L-Glutamic Acid
					4e-05	Zinc Sulfate							0.05	L-Isoleucine	0.15	L-Glutamine	0.01	L-Glutamine
					4e-05	Thiamine HCl							0.05	L-Leucine	0.0075	L-Histidine	0.15	L-Histidine
					4e-05	Calcium Pantothenate							0.04	L-Lysine	0.01	L-Hydroxyproline	0.0075	L-Hydroxyproline
					2e-05	Ferric Chloride							0.015	L-Methionine	0.025	L-Isoleucine	0.01	L-Isoleucine
					2e-05	Sodium Molybdate							0.015	L-Phenylalanine	0.025	L-Leucine	0.025	L-Leucine
					2e-05	Riboflavin							0.02	L-Proline	0.02	L-Lysine	0.025	L-Lysine
					2e-05	p-Aminobenzoic Acid							0.03	L-Serine	0.0075	L-Methionine	0.02	L-Methionine
					1e-05	Potassium Iodide							0.02	L-Threonine	0.0075	L-Phenylalanine	0.0075	L-Phenylalanine
					4e-06	Copper Sulfate							0.005	L-Tryptophan	0.01	L-Proline	0.0075	L-Proline
					2e-07	Folic Acid							0.029	L-Tyrosine	0.015	L-Serine	0.01	L-Serine
					2e-07	Biotin							0.02	L-Valine	0.01	L-Threonine	0.015	L-Threonine
													0.1	Calcium Nitrate	0.0025	L-Tryptophan	0.01	L-Tryptophan
													0.1	Magnesium sulfate	0.0145	L-Tyrosine	0.0025	L-Tyrosine
													0.4	Potassium Chloride	0.01	L-Valine	0.0145	L-Valine
													0.0002	Biotin	0.05	Calcium Nitrate	0.01	Calcium Nitrate
													0.003	Choline Chloride	0.05	Magnesium sulfate	0.05	Magnesium sulfate
													0.00025	D-Calcium Pantothenate	0.2	Potassium Chloride	0.05	Potassium Chloride
													0.001	Folic Acid	0.0001	Biotin	0.2	Biotin
													0.035	i-Inositol	0.0015	Choline Chloride	0.0001	Choline Chloride
													0.001	Niacinamide	0.000125	D-Calcium Pantothenate	0.0015	D-Calcium Pantothenate
													0.001	Para-Aminobenzoic Acid	0.0005	Folic Acid	0.000125	Folic Acid
													0.001	Pyridoxine	0.0175	i-Inositol	0.0005	i-Inositol
													0.0002	Riboflavin	0.0005	Niacinamide	0.0175	Niacinamide
													0.001	Thiamine	0.0005	Para-Aminobenzoic Acid	0.0005	Para-Aminobenzoic Acid
													5e-06	Vitamin B12	0.0005	Pyridoxine	0.0005	Pyridoxine
													0.001	Glutathione (Reduced)	0.0001	Riboflavin	0.0005	Riboflavin
															0.0005	Thiamine	0.0001	Thiamine
															2.5e-06	Vitamin B12	0.0005	Vitamin B12
															0.0005	Glutathione (Reduced)	2.5e-06	Glutathione (Reduced)
