# Supplementary material for: A Multispecies Biofilm In Vitro Screening Model of Dental Caries for High-Throughput Susceptibility Testing
Source: High Throughput. 2019 May 30;8(2):14. doi: 10.3390/ht8020014 (PMC6631723; doi:10.3390/ht8020014)
Supplement: Supplementary file 1 [file high-throughput-08-00014-s001.zip › high-throughput-487318-suppl-proof/Table S2.xlsx]

## Sheet: Table 2 - Growth in Media Types
Date	Media	Microbe	Mean Metabolic Activity (RFU)	StDev Metaboic Activity (RFU)
171127	1:1 RPMI:THBYE 0.3%	0.1 C. albicans	1372.33	361.046
171127	1:1 RPMI:THBYE 0.3%	1 S. gordonii	692.667	107.593
171127	1:1 RPMI:THBYE 0.3%	1 S. mutans	1305	43.3128
171127	1:1 RPMI:THBYE 0.3%	1:1:0.1 S. gordonii: S. mutans: C. albicans	2764.67	493.166
171127	1:1 RPMI:TSBYE 0.6%	0.1 C. albicans	2613.33	126.871
171127	1:1 RPMI:TSBYE 0.6%	1 S. gordonii	278	19.0788
171127	1:1 RPMI:TSBYE 0.6%	1 S. mutans	528.667	46.2853
171127	1:1 RPMI:TSBYE 0.6%	1:1:0.1 S. gordonii: S. mutans: C. albicans	2985.33	199.46
171127	BHI	0.1 C. albicans	3238.67	154.597
171127	BHI	1 S. gordonii	640	84
171127	BHI	1 S. mutans	364	10.3923
171127	BHI	1:1:0.1 S. gordonii: S. mutans: C. albicans	2989	134.51
171127	M9	0.1 C. albicans	650.667	44.2982
171127	M9	1 S. gordonii	212.333	62.4206
171127	M9	1 S. mutans	97	6.08276
171127	M9	1:1:0.1 S. gordonii: S. mutans: C. albicans	501.333	115.5
171127	RPMI 1640	0.1 C. albicans	643.667	37.8726
171127	RPMI 1640	1 S. gordonii	286.333	32.0052
171127	RPMI 1640	1 S. mutans	723.667	49.9433
171127	RPMI 1640	1:1:0.1 S. gordonii: S. mutans: C. albicans	1953.67	80.3077
171127	SDB	0.1 C. albicans	2589	254.918
171127	SDB	1 S. gordonii	860.333	73.3848
171127	SDB	1 S. mutans	1441.33	94.5163
171127	SDB	1:1:0.1 S. gordonii: S. mutans: C. albicans	702.667	188.415
171127	THBYE 0.3%	0.1 C. albicans	1759	59.1016
171127	THBYE 0.3%	1 S. gordonii	1892	84.3267
171127	THBYE 0.3%	1 S. mutans	1764	297.673
171127	THBYE 0.3%	1:1:0.1 S. gordonii: S. mutans: C. albicans	2490	426.226
171127	TSBYE 0.6%	0.1 C. albicans	2371	86.7122
171127	TSBYE 0.6%	1 S. gordonii	1084.33	82.5126
171127	TSBYE 0.6%	1 S. mutans	750.667	58.0029
171127	TSBYE 0.6%	1:1:0.1 S. gordonii: S. mutans: C. albicans	2807.67	233.806
171127	YNB	0.1 C. albicans	2624.33	90.5115
171127	YNB	1 S. gordonii	23	19.6723
171127	YNB	1 S. mutans	21	16.7033
171127	YNB	1:1:0.1 S. gordonii: S. mutans: C. albicans	2310.67	151.797
180423	1:1 RPMI:THBYE 0.3%	0.1 C. albicans	1521.38	229.762
180423	1:1 RPMI:THBYE 0.3%	1 S. gordonii	104.25	22.5625
180423	1:1 RPMI:THBYE 0.3%	1 S. mutans	372.583	60.8923
180423	1:1 RPMI:THBYE 0.3%	1:1:0.1 S. gordonii: S. mutans: C. albicans	2831.04	97.4154
180423	1:1 RPMI:TSBYE 0.6%	0.1 C. albicans	1469.54	228.9
180423	1:1 RPMI:TSBYE 0.6%	1 S. gordonii	57.75	8.37655
180423	1:1 RPMI:TSBYE 0.6%	1 S. mutans	255.583	20.9444
180423	1:1 RPMI:TSBYE 0.6%	1:1:0.1 S. gordonii: S. mutans: C. albicans	2682.38	174.76
180423	BHI	0.1 C. albicans	1435.71	89.4123
180423	BHI	1 S. gordonii	377.25	57.4375
180423	BHI	1 S. mutans	130.083	49.2155
180423	BHI	1:1:0.1 S. gordonii: S. mutans: C. albicans	2597.04	113.82
180423	M9	0.1 C. albicans	108.583	21.6772
180423	M9	1 S. gordonii	181.917	12.5127
180423	M9	1 S. mutans	56.0833	20.0499
180423	M9	1:1:0.1 S. gordonii: S. mutans: C. albicans	221.583	52.3746
180423	RPMI 1640	0.1 C. albicans	558.208	128.646
180423	RPMI 1640	1 S. gordonii	971.583	99.8512
180423	RPMI 1640	1 S. mutans	1273.58	91.9493
180423	RPMI 1640	1:1:0.1 S. gordonii: S. mutans: C. albicans	780.542	105.147
180423	SDB	0.1 C. albicans	1771.25	183.241
180423	SDB	1 S. gordonii	352.083	33.6155
180423	SDB	1 S. mutans	1345.92	519.964
180423	SDB	1:1:0.1 S. gordonii: S. mutans: C. albicans	2077.58	107.342
180423	THBYE 0.3%	0.1 C. albicans	1288.04	80.6186
180423	THBYE 0.3%	1 S. gordonii	186.083	13.0754
180423	THBYE 0.3%	1 S. mutans	561.417	91.6881
180423	THBYE 0.3%	1:1:0.1 S. gordonii: S. mutans: C. albicans	2553.04	73.1886
180423	TSBYE 0.6%	0.1 C. albicans	2590.38	1724.22
180423	TSBYE 0.6%	1 S. gordonii	181.917	53.9333
180423	TSBYE 0.6%	1 S. mutans	577.25	74.8029
180423	TSBYE 0.6%	1:1:0.1 S. gordonii: S. mutans: C. albicans	2364.54	104.601
180423	YNB	0.1 C. albicans	716.417	96.3466
180423	YNB	1 S. gordonii	14.4167	18.4355
180423	YNB	1 S. mutans	56.75	14.6515
180423	YNB	1:1:0.1 S. gordonii: S. mutans: C. albicans	580.083	72.9657
180515	1:1 RPMI:THBYE 0.3%	0.1 C. albicans	642.667	181.839
180515	1:1 RPMI:THBYE 0.3%	1 S. gordonii	2270.17	233.367
180515	1:1 RPMI:THBYE 0.3%	1 S. mutans	2599.67	136.468
180515	1:1 RPMI:THBYE 0.3%	1:1:0.01 S. gordonii: S. mutans: C. albicans	3003	216.446
180515	1:1 RPMI:THBYE 0.3%	1:1:0.1 S. gordonii: S. mutans: C. albicans	2965.83	203.818
180515	1:1 RPMI:THBYE 0.3%	1:1:1 S. gordonii: S. mutans: C. albicans	2516.5	213.656
180515	1:1 RPMI:TSBYE 0.6%	0.1 C. albicans	635.333	149.51
180515	1:1 RPMI:TSBYE 0.6%	1 S. gordonii	2340.83	50.8544
180515	1:1 RPMI:TSBYE 0.6%	1 S. mutans	2699.17	99.6888
180515	1:1 RPMI:TSBYE 0.6%	1:1:0.01 S. gordonii: S. mutans: C. albicans	2851.67	113.67
180515	1:1 RPMI:TSBYE 0.6%	1:1:0.1 S. gordonii: S. mutans: C. albicans	3046.17	272.604
180515	1:1 RPMI:TSBYE 0.6%	1:1:1 S. gordonii: S. mutans: C. albicans	2906.67	257.711
180515	BHI	0.1 C. albicans	1010.33	175.903
180515	BHI	1 S. gordonii	2394.17	324.493
180515	BHI	1 S. mutans	2074.67	233.245
180515	BHI	1:1:0.01 S. gordonii: S. mutans: C. albicans	2354.5	253.763
180515	BHI	1:1:0.1 S. gordonii: S. mutans: C. albicans	2854.67	150.222
180515	BHI	1:1:1 S. gordonii: S. mutans: C. albicans	2259.5	177.257
180515	M9	0.1 C. albicans	187	78.7299
180515	M9	1 S. gordonii	128.333	9.95322
180515	M9	1 S. mutans	66.1667	27.8526
180515	M9	1:1:0.01 S. gordonii: S. mutans: C. albicans	111.5	21.5662
180515	M9	1:1:0.1 S. gordonii: S. mutans: C. albicans	368.167	75.7223
180515	M9	1:1:1 S. gordonii: S. mutans: C. albicans	196.833	25.3509
180515	RPMI 1640	0.1 C. albicans	769.833	605.36
180515	RPMI 1640	1 S. gordonii	830.5	63.7338
180515	RPMI 1640	1 S. mutans	731.833	77.5536
180515	RPMI 1640	1:1:0.01 S. gordonii: S. mutans: C. albicans	2394.17	134.898
180515	RPMI 1640	1:1:0.1 S. gordonii: S. mutans: C. albicans	2523.5	138.277
180515	RPMI 1640	1:1:1 S. gordonii: S. mutans: C. albicans	1877.5	221.286
180515	SDB	0.1 C. albicans	1481.33	114.055
180515	SDB	1 S. gordonii	1505	272.226
180515	SDB	1 S. mutans	2500	241.21
180515	SDB	1:1:0.01 S. gordonii: S. mutans: C. albicans	2003.17	172.452
180515	SDB	1:1:0.1 S. gordonii: S. mutans: C. albicans	2304.17	100.707
180515	SDB	1:1:1 S. gordonii: S. mutans: C. albicans	1248.83	117.401
180515	THBYE 0.3%	0.1 C. albicans	649.5	156.19
180515	THBYE 0.3%	1 S. gordonii	2183	199.305
180515	THBYE 0.3%	1 S. mutans	2532.5	97.8611
180515	THBYE 0.3%	1:1:0.01 S. gordonii: S. mutans: C. albicans	2784.33	182.965
180515	THBYE 0.3%	1:1:0.1 S. gordonii: S. mutans: C. albicans	2915.5	214.577
180515	THBYE 0.3%	1:1:1 S. gordonii: S. mutans: C. albicans	2427.83	147.997
180515	TSBYE 0.6%	0.1 C. albicans	1057	154.11
180515	TSBYE 0.6%	1 S. gordonii	2098.83	161.939
180515	TSBYE 0.6%	1 S. mutans	2398.33	64.9667
180515	TSBYE 0.6%	1:1:0.01 S. gordonii: S. mutans: C. albicans	2475.5	134.325
180515	TSBYE 0.6%	1:1:0.1 S. gordonii: S. mutans: C. albicans	2712	160.1
180515	TSBYE 0.6%	1:1:1 S. gordonii: S. mutans: C. albicans	2527.83	178.833
180515	YNB	0.1 C. albicans	982	113.582
180515	YNB	1 S. gordonii	144.5	32.7109
180515	YNB	1 S. mutans	888.167	278.84
180515	YNB	1:1:0.01 S. gordonii: S. mutans: C. albicans	2307	108.825
180515	YNB	1:1:0.1 S. gordonii: S. mutans: C. albicans	2631	180.384
180515	YNB	1:1:1 S. gordonii: S. mutans: C. albicans	2228.83	92.8734
