# Supplementary material for: A Multispecies Biofilm In Vitro Screening Model of Dental Caries for High-Throughput Susceptibility Testing
Source: High Throughput. 2019 May 30;8(2):14. doi: 10.3390/ht8020014 (PMC6631723; doi:10.3390/ht8020014)
Supplement: Supplementary file 1 [file high-throughput-08-00014-s001.zip › high-throughput-487318-suppl-proof/Table S3.xlsx]

## Sheet: Table 3 - Growth over 48 Hours
Date	Time (hours)	Microbe	Mean Metabolic Activity (RFU)	StDev Metabolic Activity (RFU)
171205	0	1 S. gordonii	52.3333	16.9873
171205	0	1 S. mutans	107.667	25.1031
171205	0	0.1 C. albicans	24	4.37035
171205	0	1:1:0.1 S. gordonii: S. mutans: C. albicans	105	14.0996
171205	0.5	1 S. gordonii	48.6667	4.87511
171205	0.5	1 S. mutans	161.167	30.5723
171205	0.5	0.1 C. albicans	644.167	50.4952
171205	0.5	1:1:0.1 S. gordonii: S. mutans: C. albicans	453	115.193
171205	2	1 S. gordonii	287	65.9212
171205	2	1 S. mutans	1136.83	179.284
171205	2	0.1 C. albicans	1379.17	37.2313
171205	2	1:1:0.1 S. gordonii: S. mutans: C. albicans	1526.33	202.377
171205	4	1 S. gordonii	1628.17	151.249
171205	4	1 S. mutans	3180.17	167.164
171205	4	0.1 C. albicans	1612.17	61.5976
171205	4	1:1:0.1 S. gordonii: S. mutans: C. albicans	3408	74.9613
171205	6	1 S. gordonii	2303.83	269.706
171205	6	1 S. mutans	3881.17	126.145
171205	6	0.1 C. albicans	7409.48	573.327
171205	6	1:1:0.1 S. gordonii: S. mutans: C. albicans	15484	995.956
171205	10	1 S. gordonii	13093.5	1180.7
171205	10	1 S. mutans	14686.9	502.406
171205	10	0.1 C. albicans	5931.3	292.738
171205	10	1:1:0.1 S. gordonii: S. mutans: C. albicans	13612.4	898.063
171205	14	1 S. gordonii	12058.4	767.981
171205	14	1 S. mutans	12597.7	580.833
171205	14	0.1 C. albicans	10122.5	802.479
171205	14	1:1:0.1 S. gordonii: S. mutans: C. albicans	13681.6	493.846
171205	20	1 S. gordonii	8852.64	561.409
171205	20	1 S. mutans	9651.43	464.486
171205	20	0.1 C. albicans	11736.3	1092.65
171205	20	1:1:0.1 S. gordonii: S. mutans: C. albicans	13585.7	808.537
171205	24	1 S. gordonii	6896.2	810.333
171205	24	1 S. mutans	7599.6	451.545
171205	24	0.1 C. albicans	12723.5	1062.49
171205	24	1:1:0.1 S. gordonii: S. mutans: C. albicans	14391.7	794.405
171205	36	1 S. gordonii	3127.33	846.466
171205	36	1 S. mutans	3897.17	171.022
171205	36	0.1 C. albicans	3804.17	89.3211
171205	36	1:1:0.1 S. gordonii: S. mutans: C. albicans	3800.5	100.805
171205	48	1 S. gordonii	7898	2028.36
171205	48	1 S. mutans	9447.09	865.959
171205	48	0.1 C. albicans	8845.17	1023.74
171205	48	1:1:0.1 S. gordonii: S. mutans: C. albicans	8741.14	939.526
180521	0	1 S. gordonii	8.5	13.2627
180521	0	1 S. mutans	21.8333	20.1734
180521	0	0.1 C. albicans	53.1667	68.2105
180521	0	1:1:0.1 S. gordonii: S. mutans: C. albicans	62.6667	21.4072
180521	0	1:1:0.01 S. gordonii: S. mutans: C. albicans	39.1667	13.3816
180521	0	1:1:1 S. gordonii: S. mutans: C. albicans	655.333	248.912
180521	0.5	1 S. gordonii	124.667	20.2624
180521	0.5	1 S. mutans	74	37.8457
180521	0.5	0.1 C. albicans	942.167	153.029
180521	0.5	1:1:0.1 S. gordonii: S. mutans: C. albicans	537.167	84.9039
180521	0.5	1:1:0.01 S. gordonii: S. mutans: C. albicans	130.833	30.1092
180521	0.5	1:1:1 S. gordonii: S. mutans: C. albicans	3051.67	134.44
180521	2	1 S. gordonii	585.167	142.008
180521	2	1 S. mutans	655.833	62.4041
180521	2	0.1 C. albicans	1479.5	140.855
180521	2	1:1:0.1 S. gordonii: S. mutans: C. albicans	1697.5	199.915
180521	2	1:1:0.01 S. gordonii: S. mutans: C. albicans	1223.67	99.586
180521	2	1:1:1 S. gordonii: S. mutans: C. albicans	3049.33	239.783
180521	4	1 S. gordonii	2210	94.5114
180521	4	1 S. mutans	1774.5	147.533
180521	4	0.1 C. albicans	1435.67	132.195
180521	4	1:1:0.1 S. gordonii: S. mutans: C. albicans	2893.5	310.697
180521	4	1:1:0.01 S. gordonii: S. mutans: C. albicans	2804.17	186.315
180521	4	1:1:1 S. gordonii: S. mutans: C. albicans	3391.83	137.567
180521	6	1 S. gordonii	3086.5	339.713
180521	6	1 S. mutans	2794.33	223.12
180521	6	0.1 C. albicans	1804.17	148.218
180521	6	1:1:0.1 S. gordonii: S. mutans: C. albicans	3314.17	316.241
180521	6	1:1:0.01 S. gordonii: S. mutans: C. albicans	3440.33	406.218
180521	6	1:1:1 S. gordonii: S. mutans: C. albicans	3547.33	168.542
180521	10	1 S. gordonii	3030	168.26
180521	10	1 S. mutans	3617.83	145.152
180521	10	0.1 C. albicans	2312.17	158.971
180521	10	1:1:0.1 S. gordonii: S. mutans: C. albicans	3673.83	118.601
180521	10	1:1:0.01 S. gordonii: S. mutans: C. albicans	3701.83	178.81
180521	10	1:1:1 S. gordonii: S. mutans: C. albicans	3695.17	120.817
180521	14	1 S. gordonii	3687	174.856
180521	14	1 S. mutans	3639.5	125.265
180521	14	0.1 C. albicans	2910.17	185.89
180521	14	1:1:0.1 S. gordonii: S. mutans: C. albicans	4026.67	127.278
180521	14	1:1:0.01 S. gordonii: S. mutans: C. albicans	3546.83	164.974
180521	14	1:1:1 S. gordonii: S. mutans: C. albicans	3540.33	261.646
180521	19	1 S. gordonii	2614.33	195.595
180521	19	1 S. mutans	3064.83	281.712
180521	19	0.1 C. albicans	2702.17	429.219
180521	19	1:1:0.1 S. gordonii: S. mutans: C. albicans	3585.17	150.145
180521	19	1:1:0.01 S. gordonii: S. mutans: C. albicans	3502.33	197.913
180521	19	1:1:1 S. gordonii: S. mutans: C. albicans	3432.5	211.602
180521	24	1 S. gordonii	2527.67	197.283
180521	24	1 S. mutans	3135.5	173.604
180521	24	0.1 C. albicans	3738	128.402
180521	24	1:1:0.1 S. gordonii: S. mutans: C. albicans	3687.5	127.693
180521	24	1:1:0.01 S. gordonii: S. mutans: C. albicans	3687.67	186.959
180521	24	1:1:1 S. gordonii: S. mutans: C. albicans	3670.33	189.391
180521	32	1 S. gordonii	2296.67	310.367
180521	32	1 S. mutans	3828.33	78.3241
180521	32	0.1 C. albicans	3641.67	466.927
180521	32	1:1:0.1 S. gordonii: S. mutans: C. albicans	3965.17	162.233
180521	32	1:1:0.01 S. gordonii: S. mutans: C. albicans	3955	101.252
180521	32	1:1:1 S. gordonii: S. mutans: C. albicans	4136.33	153.193
180521	40	1 S. gordonii	3024.17	149.953
180521	40	1 S. mutans	3375.5	288.097
180521	40	0.1 C. albicans	2777.83	547.403
180521	40	1:1:0.1 S. gordonii: S. mutans: C. albicans	3216	177.693
180521	40	1:1:0.01 S. gordonii: S. mutans: C. albicans	3232.5	170.537
180521	40	1:1:1 S. gordonii: S. mutans: C. albicans	3053	294.076
180521	48	1 S. gordonii	2742	472.038
180521	48	1 S. mutans	2848.17	357.82
180521	48	0.1 C. albicans	3462.5	265.895
180521	48	1:1:0.1 S. gordonii: S. mutans: C. albicans	3334.5	386.882
180521	48	1:1:0.01 S. gordonii: S. mutans: C. albicans	3018.67	424.661
180521	48	1:1:1 S. gordonii: S. mutans: C. albicans	3246	369.345
